# Supplementary material for: Cholinergic-like neurons carrying PSEN1 E280A mutation from familial Alzheimer’s disease reveal intraneuronal sAPPβ fragments accumulation, hyperphosphorylation of TAU, oxidative stress, apoptosis and Ca2+ dysregulation: Therapeutic implications
Source: PLoS One. 2020 May 21;15(5):e0221669. doi: 10.1371/journal.pone.0221669 (PMC7241743; doi:10.1371/journal.pone.0221669)
Supplement: S1 File — (ZIP) [file pone.0221669.s006.zip]

Archive with 19 entries (18 files):
- 300dpi Support Info/
- 300dpi Support Info/S1 I.tif
- 300dpi Support Info/S10 I.tif
- 300dpi Support Info/S11 I.tif
- 300dpi Support Info/S12 I.tif
- 300dpi Support Info/S13 I.tif
- 300dpi Support Info/S14 .tif
- 300dpi Support Info/S15 I.tif
- 300dpi Support Info/S16 I.tif
- 300dpi Support Info/S17 I.tif
- 300dpi Support Info/S18 I.tif
- 300dpi Support Info/S2 I.tif
- 300dpi Support Info/S3 I.tif
- 300dpi Support Info/S4 I.tif
- 300dpi Support Info/S5 I.tif
- 300dpi Support Info/S6 I.tif
- 300dpi Support Info/S7 I.tif
- 300dpi Support Info/S8 I.tif
- 300dpi Support Info/S9 I.tif
