# Supplementary material for: Cholinergic-like neurons carrying PSEN1 E280A mutation from familial Alzheimer’s disease reveal intraneuronal sAPPβ fragments accumulation, hyperphosphorylation of TAU, oxidative stress, apoptosis and Ca2+ dysregulation: Therapeutic implications
Source: PLoS One. 2020 May 21;15(5):e0221669. doi: 10.1371/journal.pone.0221669 (PMC7241743; doi:10.1371/journal.pone.0221669)
Supplement: S1 Data — (XLSX) [file pone.0221669.s007.xlsx]

## Sheet: FIGURE 2 WB
	FIGURE 2. WB
	B		WJ-MSCs		ChLNs			C		WJ-MSCs		ChLNs
	Protein	Repeat	PSEN1 WT	PSEN1 E280A	PSEN1 WT	PSEN1 E280A		Protein	Repeat	PSEN1 WT	PSEN1 E280A	PSEN1 WT	PSEN1 E280A
	MAP2	1	32408	28874	35438	33553		b-TUB III	1	92112	78689	108034	101508
		2	32986	28326	36506	35962			2	99357	77691	110199	97255
		3	29845	28616	34732	34358			3	93222	75693	114375	100194
	ACTIN	1	19069	19174	19069	19074		ACTIN	1	19069	19174	19069	19074
		2	19972	20996	19773	19996			2	19972	20996	19773	19996
		3	19100	20105	19002	20105			3	19100	20105	19002	20105
	RATIO	1	1.69951	1.50589	1.85841	1.7591		RATIO	1	4.83046	4.10394	5.66543	5.3218
		2	1.65161	1.34911	1.84625	1.79846			2	4.97481	3.70028	5.57321	4.86372
		3	1.56257	1.42333	1.82781	1.70893			3	4.88073	3.76488	6.0191	4.98354
		MEAN	1.6379	1.42611	1.84416	1.75549			MEAN	4.89534	3.85637	5.75258	5.05635
		SD	0.069496	0.0784267	0.0154081	0.0448743			SD	0.0732779	0.216826	0.235378	0.237561
	D		WJ-MSCs		ChLNs			E		WJ-MSCs		ChLNs
	Protein	Repeat	PSEN1 WT	PSEN1 E280A	PSEN1 WT	PSEN1 E280A		Protein	Repeat	PSEN1 WT	PSEN1 E280A	PSEN1 WT	PSEN1 E280A
	GFAP	1	1	2	1	1		ChAT	1	7790	9403	25797	28711
		2	3	3	2	2			2	6201	6210	27830	28174
		3	5	4	2	3			3	7652	7134	26765	29725
	ACTIN	1	19069	19174	19069	19074		ACTIN	1	19069	19174	19069	19074
		2	19972	20996	19773	19996			2	19972	20996	19773	19996
		3	19100	20105	19002	20105			3	19100	20105	19002	20105
	RATIO	1	5.24411e-05	0.000104308	5.24411e-05	5.24274e-05		RATIO	1	0.408516	0.490404	1.35282	1.50524
		2	0.00015021	0.000142884	0.000101148	0.00010002			2	0.310485	0.295771	1.40747	1.40898
		3	0.00026178	0.000198955	0.000105252	0.000149217			3	0.400628	0.354837	1.40854	1.47849
		MEAN	0.000154811	0.000148716	8.62804e-05	0.000100555			MEAN	0.37321	0.380337	1.38961	1.46424
		SD	0.000104745	4.75925e-05	2.93774e-05	4.83968e-05			SD	0.0544645	0.0997908	0.0318634	0.0496875

## Sheet: FIGURE 2 AChE Activity
	FIGURE 2. AChE Activity assay
	F		PSEN1 WT		PSEN1 E280A
	mU/mg protein	Repeat	UND	DIFF	UND	DIFF
	AChE	1	9	29	7	24
		2	7	24	11	28
		3	8	29	6	20
		MEAN	8	27.3333	8	24
		SD	1	2.88675	2.64575	4

## Sheet: FIGURE 3 WB
	FIGURE 3. WB
	B		PSEN1 WT		PSEN1 E280A			C		PSEN1 WT		PSEN1 E280A
			day		day					day		day
	Protein	Repeat	0	4	0	4		Protein	Repeat	0	4	0	4
	sAPPbf	1	1	1	74073	71617		ox DJ-1	1	1	1	5935	6275
		2	2	2	80491	76401			2	2	2	5467	4699
		3	1	1	59799	70037			3	1	1	5053	7531
	ACTIN	1	208660	257480	242360	329580		DJ-1 TOTAL	1	27746	31149	30306	22055
		2	229520	288310	259150	242620			2	25897	30361	28789	19325
		3	2653300	2120700	243910	238640			3	33049	27467	28320	31311
	RATIO	1	4.79249e-06	3.8838e-06	0.305632	0.217298		RATIO	1	3.60412e-05	3.21038e-05	0.195836	0.284516
		2	8.71384e-06	6.93698e-06	0.310596	0.3149			2	7.7229e-05	6.5874e-05	0.189899	0.243157
		3	3.76889e-07	4.71542e-07	0.245168	0.293484			3	3.02581e-05	3.64073e-05	0.178425	0.240523
		MEAN	4.62774e-06	3.76411e-06	0.287132	0.275227			MEAN	4.78428e-05	4.4795e-05	0.188053	0.256065
		SD	4.17092e-06	3.23438e-06	0.0364265	0.0512984			SD	2.5613e-05	1.83813e-05	0.00885085	0.0246744

## Sheet: FIGURE 3 IF
	FIGURE 3. IF: Mean Fluorescense Intensity (AU)
	J		day
			0		2		4
	Protein	Repeat	PSEN1 WT	PSEN1 E280A	PSEN1 WT	PSEN1 E280A	PSEN1 WT	PSEN1 E280A
R1	sAPPbf	1.1	2	16583	3	29584	3	23455
		1.2	2	16918	2	23455	2	21248
		1.3	1	17090	2	35678	1	22369
		1.4	2	17993	3	21234	3	24695
		1.5	1	18318	2	29564	2	22900
		1.6	1	16536	2	30098	1	29459
		1.7	3	18953	3	19888	3	24695
		1.8	3	19178	2	21595	2	22908
		1.9	2	17636	2	37298	2	22459
		1.1	2	17683	3	25999	3	24695
R2		2.1	2	18743	2	24658	2	26150
		2.2	3	17950	4	24184	4	18920
		2.3	2	18551	3	26532	5	25390
		2.4	1	18540	2	26538	2	26750
		2.5	2	16990	2	27623	4	26328
		2.6	1	20240	4	29541	5	28634
		2.7	3	17943	2	25767	2	26230
		2.8	2	17980	4	27538	4	25853
		2.9	4	19212	3	27654	3	25710
		2.1	2	19753	3	26493	3	27123
R3		3.1	2	17652	5	22693	3	25794
		3.2	3	16103	6	38790	0	29121
		3.3	2	16701	2	25322	2	29177
		3.4	2	15570	5	21623	2	25904
		3.5	1	17653	6	33404	0	31991
		3.6	2	17792	2	25742	2	32267
		3.7	2	19985	5	22663	2	26904
		3.8	2	16800	6	44052	0	32020
		3.9	2	19000	2	25422	2	33000
		3.1	2	19001	0	29535	2	25277
		MEAN	2.03333	17968.2	3.06667	27672.2	2.36667	26247.5
		SD	0.718395	1164.72	1.48401	5542.37	1.27261	3375.21
	K		day
			0		2		4
	Protein	Repeat	PSEN1 WT	PSEN1 E280A	PSEN1 WT	PSEN1 E280A	PSEN1 WT	PSEN1 E280A
R1	ox DJ-1	1.1	3	45745	3	48497	3	68297
		1.2	2	56892	2	65687	2	55687
		1.3	2	63880	2	56412	1	52213
		1.4	1	57947	2	94803	4	58229
		1.5	2	44935	3	65687	3	45619
		1.6	2	40087	2	56412	3	41810
		1.7	3	65837	2	62190	3	41853
		1.8	2	82825	2	65687	3	47156
		1.9	2	57977	2	56412	4	67533
		1.1	2	57564	1	45987	3	58534
R2		2.1	1	55004	2	51921	2	51921
		2.2	2	49149	2	67224	4	47224
		2.3	3	59113	3	47601	0	77601
		2.4	1	50204	6	68227.3	4	62696
		2.5	1	29330	5	67224	4	50800
		2.6	2	50087	5	57601	0	58364
		2.7	3	74564	6	35614.7	4	65754
		2.8	2	79098	4	67224	0	62280
		2.9	2	57977	4	57601	3	61988
		2.1	1	44968	2	31236	3	57291
R3		3.1	2	61672	5	32169	3	68002
		3.2	2	53534	6	52764	0	52764
		3.3	2	49032	2	69070.3	2	60868
		3.4	1	42727	3	93335	2	67100
		3.5	2	49589	3	56000	3	77190
		3.6	2	50087	1	36457.7	2	62000
		3.7	1	60992	3	87324	1	71020
		3.8	2	62660	1	56701	1	78504
		3.9	3	57977	3	47000	2	62831
		3.1	3	51765	2	31855	3	50800
		MEAN	1.96667	55440.6	2.96667	57730.8	2.4	59464.3
		SD	0.668675	11191.4	1.49674	16307.3	1.30252	10067.9

## Sheet: FIGURE 4 FLOW CYT
	0 days		ChLNs-PSEN1 WT					ChLNs-PSEN1 E280A
			DiOC6(3)low	DCF+	SubG1			DiOC6(3)low	DCF+	SubG1
		R1	3.15	12.7	5.57		R1	2.25	58.9	10.3
		R2	1.93	10.1	2.96		R2	1.13	67.2	9.13
		R3	4.13	14.1	6.13		R3	3.27	63	10.6
		Mean	3.07	12.3	4.88667		Mean	2.21667	63.0333	10.01
		SD	1.10218	2.02978	1.69187		SD	1.07039	4.1501	0.776724
	2 days		ChLNs-PSEN1 WT					ChLNs-PSEN1 E280A
			DiOC6(3)low	DCF+	SubG1			DiOC6(3)low	DCF+	SubG1
		R1	2.43	9.34	5.03		R1	27.8	28.4	21.9
		R2	1.66	10.8	5.53		R2	30.6	33.8	20.7
		R3	2.12	7.22	6.84		R3	24.6	30.6	20
		Mean	2.07	9.12	5.8		Mean	27.6667	30.9333	20.8667
		SD	0.387427	1.80011	0.934719		SD	3.00222	2.71539	0.960902
	4 days		ChLNs-PSEN1 WT					ChLNs-PSEN1 E280A
			DiOC6(3)low	DCF+	SubG1			DiOC6(3)low	DCF+	SubG1
		R1	5.54	11.1	3.04		R1	44.7	19.8	14.7
		R2	3.99	10	3.47		R2	46.2	23	16.1
		R3	4.94	9.24	2.78		R3	42.4	27.2	14.2
		Mean	4.82333	10.1133	3.09667		Mean	44.4333	23.3333	15
		SD	0.781558	0.935165	0.348473		SD	1.91398	3.71124	0.984886

## Sheet: FIGURE 4 FLUOR
	FIGURE 4. Mitotracker Mean Fluorescense Intensity (AU)									FIGURE 4. DCF Mean Fluorescense Intensity (AU)
	P		day							Q		day
			0		2		4					0		2		4
		Repeat	PSEN1 WT	PSEN1 E280A	PSEN1 WT	PSEN1 E280A	PSEN1 WT	PSEN1 E280A			Replicate	PSEN1 WT	PSEN1 E280A	PSEN1 WT	PSEN1 E280A	PSEN1 WT	PSEN1 E280A
R1	Mitotracker	1.1	13633	13474	15047	6609	13962	6817		DCF	1.1	4	4221	0	4050	0	0
		1.2	13252	5061	14068	7194	7953	3426			1.2	0	4047	0	4013	0	13
		1.3	11232	15781	12190	6859	7936	7252			1.3	0	3719	14	5858	0	0
		1.4	11376	5500	10320	6060	12900	1320			1.4	0	3370	0	3690	1	9
		1.5	10995	10524	12000	6902	12345	6580			1.5	0	3400	0	4009	0	0
		1.6	12975	12534	10100	6754	12065	2500			1.6	0	3670	0	3600	0	0
		1.7	11297	10765	12032	5900	13600	6450			1.7	0	3200	0	3980	0	0
		1.8	15089	20063	10156	6222	11560	1500			1.8	0	3200	0	3800	0	0
		1.9	14627	4670	10111	6755	12400	1000			1.9	0	3233	0	4500	0	0
		1.1	13554	14104	9708	4222	15272	1656			1.1	2	3444	0	5890	0	0
R2		2.1	17346	9850	12767	10905	11967	7229			2.1	0	3033	12	3751	0	0
		2.2	15884	4785	16004	10006	13687	1827			2.2	12	4221	14	2803	12	0
		2.3	12388	4670	11600	7689	13421	7300			2.3	0	3890	15	3197	3	0
		2.4	14710	13562	13900	7089	12578	8560			2.4	10	2045	0	4379	12	0
		2.5	9248	10298	14356	6123	12403	1000			2.5	0	3630	0	3900	8	14
		2.6	15889	15000	14120	6002	12843	4800			2.6	0	3421	0	3960	7	0
		2.7	15508	13219	15965	6078	11568	3760			2.7	0	3212	0	3880	6	0
		2.8	13488	12976	7964	6010	12020	1900			2.8	5	3560	10	3760	4	0
		2.9	14645	6830	10235	6060	7535	3284			2.9	12	3167	16	6548	3	0
		2.1	17700	14545	14404	5752	10052	2414			2.1	12	4147	10	3060	5	0
R3		3.1	12045	18000	10509	6579	15363	1957			3.1	7	3269	0	3210	14	1
		3.2	11789	4600	9333	4933	12508	8670			3.2	0	3489	0	2000	0	0
		3.3	15810	12540	12345	6578	7609	4560			3.3	11	2250	0	5523	6	19
		3.4	16702	14209	18408	3547	11209	2320			3.4	0	3910	10	3100	7	0
		3.5	---	---	---	---	---	---			3.5	3	3670	0	3709	4	2
		3.6	16140	11000	12000	8764	11800	4200			3.6	6	3460	0	3476	5	3
		3.7	16925	17455	14534	6236	15465	1765			3.7	0	3870	2	3675	8	3
		3.8	17223	15623	12200	6104	17488	4900			3.8	0	7809	0	3500	0	4
		3.9	---	---	---	---	---	---			3.9	3	3215	14	3477	9	3
		3.1	14301	10792	11567	10920	7150	5980			3.1	16	2086	0	1275	8
		MEAN	14134.7	11515.4	12426.5	6744.71	12023.5	4104.54			MEAN	3.43333	3561.93	3.9	3852.43	4.06667	2.44828
		SD	2256.18	4426.82	2401.12	1679.41	2570.73	2466.23			SD	4.92484	970.389	6.0478	1064	4.28255	4.9323

## Sheet: FIGURE 5 WB
	FIGURE 5. WB
	B		PSEN1 WT		PSEN1 E280A			C		PSEN1 WT		PSEN1 E280A
			day		day					day		day
	Protein	Repeat	0	4	0	4		Protein	Repeat	0	4	0	4
	p-c-JUN	1	1	1	23803	33637		p53	1	1	1	2	53209
		2	2	2	37402	56626			2	2	2	3	51444
		3	1	1	57245	56554			3	1	1	4	52347
	ACTIN	1	35498	52052	41711	32635		ACTIN	1	35498	52052	41711	32635
		2	34622	31237	30755	29458			2	34622	31237	30755	29458
		3	29568	21959	28156	31544			3	29568	21959	28156	31544
	RATIO	1	2.81706e-05	1.92116e-05	0.570665	1.0307		RATIO	1	2.81706e-05	1.92116e-05	4.7949e-05	1.63043
		2	5.77667e-05	6.40266e-05	1.21613	1.92226			2	5.77667e-05	6.40266e-05	9.75451e-05	1.74635
		3	3.38203e-05	4.55394e-05	2.03314	1.79286			3	3.38203e-05	4.55394e-05	0.000142066	1.65949
		MEAN	3.99192e-05	4.29259e-05	1.27331	1.58194			MEAN	3.99192e-05	4.29259e-05	9.58532e-05	1.67876
		SD	1.57124e-05	2.25216e-05	0.732911	0.481751			SD	1.57124e-05	2.25216e-05	4.70811e-05	0.0603151
	D		PSEN1 WT		PSEN1 E280A			E		PSEN1 WT		PSEN1 E280A
			day		day					day		day
	Protein	Repeat	0	4	0	4		Protein	Repeat	0	4	0	4
	PUMA	1	12875	9726	14481	16527		CASPASE-3	1	3	3	4	6609
		2	11722	12360	14911	18326			2	2	2	3	2621
		3	11578	11978	16249	19434			3	4	3	2	6177
	ACTIN	1	35498	52052	41711	32635		ACTIN	1	35498	52052	41711	32635
		2	34622	31237	30755	29458			2	34622	31237	30755	29458
		3	29568	31959	28156	31544			3	29568	21959	28156	31544
	RATIO	1	0.362696	0.186852	0.347175	0.506419		RATIO	1	8.45118e-05	5.76347e-05	9.5898e-05	0.202513
		2	0.338571	0.395685	0.484832	0.622106			2	5.77667e-05	6.40266e-05	9.75451e-05	0.0889741
		3	0.391572	0.374793	0.577106	0.616092			3	0.000135281	0.000136618	7.10328e-05	0.195822
		MEAN	0.36428	0.31911	0.469704	0.581539			MEAN	9.252e-05	8.60932e-05	8.81586e-05	0.162436
		SD	0.026536	0.115014	0.11571	0.065125			SD	3.93729e-05	4.38725e-05	1.48542e-05	0.0637079

## Sheet: FIGURE 5 IF
	FIGURE 3. IF: Mean Fluorescense Intensity (AU)
			ChLNs					ChLNs					ChLNs					ChLNs
			day 4					day 4					day 4					day 4
	Protein	Repeat	PSEN1 WT	PSEN1 E280A		Protein	Repeat	PSEN1 WT	PSEN1 E280A		Protein	Repeat	PSEN1 WT	PSEN1 E280A		Protein	Repeat	PSEN1 WT	PSEN1 E280A
R1	p53	1.1	0	343		PUMA	1.1	0	5890		p-c-JUN	1.1	0	235		Caspase-3	1.1	0	13106
		1.2	0	726			1.2	0	2633			1.2	0	366			1.2	0	17099
		1.3	0	343			1.3	0	7031			1.3	0	1264			1.3	0	13994
		1.4	0	1374			1.4	0	7794			1.4	2	1435			1.4	4	12582
		1.5	0	1057			1.5	0	4927			1.5	0	256			1.5	0	5952
		1.6	4	227			1.6	6	7001			1.6	8	375			1.6	5	4955
		1.7	5	553			1.7	7	4927			1.7	0	289			1.7	0	3627
		1.8	0	890			1.8	0	5890			1.8	2	350			1.8	0	12589
		1.9	0	640			1.9	0	5780			1.9	0	312			1.9	0	16780
		1.1	3	789			1.1	0	5200			1.1	2	1298			1.1	0	15670
R2		2.1	0	986			2.1	0	6700			2.1	10	320			2.1	2	15690
		2.2	0	1085			2.2	0	4350			2.2	1	1256			2.2	3	12034
		2.3	0	278			2.3	4	5680			2.3	1	325			2.3	1	16890
		2.4	0	1096			2.4	3	4570			2.4	1	1320			2.4	0	15680
		2.5	0	761			2.5	6	3780			2.5	1	320			2.5	0	3467
		2.6	0	1259			2.6	0	7896			2.6	0	789			2.6	2	5890
		2.7	0	470			2.7	0	9808			2.7	0	998			2.7	2	5478
		2.8	3	850			2.8	0	6709			2.8	0	990			2.8	2	15090
		2.9	0	550			2.9	0	8964			2.9	0	1152			2.9	0	4570
		2.1	0	850			2.1	11	7991			2.1	2	689			2.1	0	5909
R3		3.1	0	250			3.1	0	5670			3.1	1	890			3.1	2	12890
		3.2	2	138			3.2	0	8190			3.2	1	990			3.2	2	19360
		3.3	0	1250			3.3	0	5609			3.3	1	1270			3.3	0	4340
		3.4	7	750			3.4	0	4560			3.4	1	323			3.4	0	5790
		3.5	0	1093			3.5	0	4600			3.5	1	790			3.5	1	4580
		3.6	3	873			3.6	0	4300			3.6	1	351			3.6	1	4670
		3.7	2	554			3.7	4	4500			3.7	1	1360			3.7	11	5890
		3.8	0	664			3.8	2	4580			3.8	0	1490			3.8	1	4270
		3.9	8	690			3.9	1	3210			3.9	1	360			3.9	0	14690
		3.1	1	651			3.1	10	3560			3.1	0	322			3.1	1	12078
		MEAN	1.26667	734.667			MEAN	1.8	5743.33			MEAN	1.26667	749.5			MEAN	1.33333	10187
		SD	2.21178	328.453			SD	3.16664	1754.61			SD	2.22731	445.609			SD	2.24888	5241.84

## Sheet: FIGURE 6 FUNCTIONAL TEST
WT 0d	MFI (cells)	1	2	3	4	5	6	7	8	9	10	11	12	13	14	15	16	17	18	19	20
	0s	258380	310788	284584	238876	284584	261730	235526	336992	267330	298534	340788	376992	310788	275526	260055	273380	313380	237676	284584	318377
	10s	2275735	2324495	2300115	2258055	2300115	2279085	2254705	2348875	2284685	2314065	2324495	2348875	2324495	2254705	2277410	2277235	2278235	2256855	2330995	2332084
	20s	2183221	2231995	2207608	2165534	2207608	2186571	2162184	2256382	1962184	1957184	2231995	2256382	2231995	2186571	2184896	1683221	2183221	2164334	2238495	2231995
	30s	2041149	2088787	2064968	2024030	2064968	2044499	2020680	2112606	2050099	2078918	2088787	2112606	2088787	2020680	2042824	2042649	2043649	2022830	2095287	2096376
	40s	1832899	1871395	1852147	1820351	1852147	1836249	1817001	1890643	1841849	1866097	1871395	1890643	1871395	1817001	1834574	1834399	2385399	1853651	1887895	1886984
	DF/F (cells)	1	2	3	4	5	6	7	8	9	10	11	12	13	14	15	16	17	18	19	20	Mean
	0s	0	0	0	0	0	0	0	0	0	0	0	0	0	0	0	0	0	0	0	0	0
	10s	7.80771	6.47936	7.08238	8.45283	7.08238	7.70777	8.57306	5.97012	7.54631	6.75143	5.82094	5.23057	6.47936	7.18327	7.75742	7.32993	6.26988	8.49551	7.19089	6.32491	7.0768	Mean	SD
	20s	7.44965	6.18173	6.75732	8.06552	6.75732	7.3543	8.18023	5.69565	6.33993	5.55598	5.54951	4.98523	6.18173	6.93599	7.40167	5.15707	5.96669	8.10624	6.86585	6.01054	6.57491	6.3765	0.61689
	30s	6.89979	5.72094	6.25609	7.47314	6.25609	6.81148	7.57943	5.26901	6.6688	5.96376	5.12929	4.60385	5.72094	6.3339	6.85535	6.47183	5.52131	7.51087	6.36263	5.58457	6.24965
	40s	6.09381	5.02145	5.50826	6.62049	5.50826	6.01581	6.71465	4.61035	5.8898	5.25087	4.49138	4.01507	5.02145	5.59466	6.05456	5.71007	6.61184	6.79907	5.63388	4.92689	5.60463
E280A 0d	MFI (cells)	1	2	3	4	5	6	7	8	9	10	11	12	13	14	15	16	17	18	19	20
	0s	41020	76243	284584	12497	41020	26758.5	76243	111466	117066	157289	319807	111466	76243	61981.5	180414	77743	7697	41020	82743	83832
	10s	251632	318386	2300115	224955	285009	254982	221605	351763	260582	298959	2333492	351763	318386	221605	1260860	253132	254132	223755	324886	325975
	20s	218981	285059	2207608	192642	252020	222331	189292	318098	227931	265970	2240647	318098	285059	189292	1198450	220481	221481	191442	291559	292648
	30s	186419	254233	2064968	159212	220326	189769	155862	288140	195369	234276	2098875	288140	254233	155862	1110415	187919	188919	158012	260733	261822
	40s	132292	197012	1852147	106632	164652	135642	103282	229372	141242	178602	1884507	229372	197012	103282	977714	133792	134792	105432	203512	204601
	DF/F (cells)	1	2	3	4	5	6	7	8	9	10	11	12	13	14	15	16	17	18	19	20	Mean
	0s	0	0	0	0	0	0	0	0	0	0	0	0	0	0	0	0	0	0	0	0	0
	10s	5.13437	3.17594	7.08238	17.0007	5.94805	8.52901	1.90656	2.15579	1.22594	0.900699	6.29656	2.15579	3.17594	2.57534	5.98872	2.25601	32.017	4.45478	2.92645	2.88843	5.88972	Mean	SD
	20s	4.3384	2.73882	6.75732	14.4151	5.14383	7.3088	1.48275	1.85377	0.94703	0.690964	6.00625	1.85377	2.73882	2.05401	5.6428	1.83602	27.775	3.66704	2.52367	2.49089	5.11325	4.58046	1.23327
	30s	3.54459	2.33451	6.25609	11.74	4.37118	6.09191	1.04428	1.585	0.668879	0.489462	5.56294	1.585	2.33451	1.51465	5.15483	1.41718	23.5445	2.85207	2.15112	2.12317	4.3183
	40s	2.22506	1.584	5.50826	7.53261	3.01394	4.06912	0.354642	1.05778	0.206516	0.135502	4.89264	1.05778	1.584	0.666336	4.4193	0.720952	16.5123	1.57026	1.45957	1.44061	3.00056
WT 2d	MFI (cells)	1	2	3	4	5	6	7	8	9	10	11	12	13	14	15	16	17	18	19	20
	0s	232699	298317	284584	206590	265508	236049	209240	331126	247649	285458	317393	381126	798317	203240	246912	234199	235199	248199	414817	305906
	10s	1717301	1779363	2300115	1692970	1748332	1720651	1689620	1810394	1726251	1762282	2331146	1810394	1779363	1689620	1.99487e+06	1718801	1719801	1691770	1785863	1786952
	20s	2142491	2206097	2207608	2117388	2174294	2145841	2114038	2687900	2151441	2298244	3039411	2237900	2656097	2114038	2160823	2157491	2154991	2116188	2332597	2223686
	30s	2071889	2129595	2064968	2049736	2100742	2075239	2046386	2158448	2080839	2114692	2093821	2158448	2174595	2046386	2055677	2073389	2074389	2048536	2136095	2137184
	40s	1892558	1943432	1852147	1873821	1917995	1895908	1870471	1968869	1901508	1931945	1877584	1968869	1943432	1870471	1861309	1894058	1895058	1872621	1949932	2061021
	DF/F (cells)	1	2	3	4	5	6	7	8	9	10	11	12	13	14	15	16	17	18	19	20	Mean
	0s	0	0	0	0	0	0	0	0	0	0	0	0	0	0	0	0	0	0	0	0	0
	10s	6.37992	4.96467	7.08238	7.19483	5.58486	6.28938	7.07503	4.46739	5.97056	5.17352	6.34467	3.75012	1.22889	7.31342	7.07927	6.33906	6.31211	5.81618	3.30518	4.84151	5.62565	Mean	SD
	20s	8.20713	6.39514	6.75732	9.24923	7.18918	8.09066	9.10341	7.11745	7.68746	7.05108	8.57618	4.87181	2.32712	9.40168	7.75139	8.21221	8.16242	7.52617	4.6232	6.26918	7.22847	6.38444	0.709949
	30s	7.90373	6.1387	6.25609	8.92176	6.91216	7.79156	8.78009	5.51851	7.40237	6.40807	5.59694	4.66334	1.72397	9.06882	7.32555	7.85311	7.81972	7.2536	4.14949	5.98641	6.6737
	40s	7.13307	5.51465	5.50826	8.07024	6.22387	7.03184	7.93936	4.94598	6.67824	5.76788	4.91564	4.16593	1.43441	8.20326	6.53835	7.08739	7.05725	6.54484	3.7007	5.73743	6.00993
E280A 2d	MFI (cells)	1	2	3	4	5	6	7	8	9	10	11	12	13	14	15	16	17	18	19	20
	0s	169779	233117	284584	144810	201448	173129	141460	264786	188729	235398	316253	264786	233117	204798	250614	444617	235617	143610	249617	240706
	10s	1502104	1560722	2300115	1479495	1531413	1505454	1476145	1590031	1511054	1545363	2329424	1590031	1560722	1534763	1888130	1503604	1504604	1478295	1486413	1568311
	20s	1283098	1344152	2207608	1259271	1313625	1286448	1255921	1374679	1292048	1327575	2238135	1374679	1344152	1255921	1.73176e+06	1284598	1285598	1258071	1350652	1351741
	30s	1080881	1143131	2064968	1056456	1112006	1084231	1053106	1174256	1089831	1125956	2096093	1174256	1143131	1053106	1559037	1082381	1083381	1055256	1149631	1150720
	40s	962524	1023128	1852147	938922	992826	965874	935572	1053430	971474	1006776	1882449	1053430	1023128	935572	1.39386e+06	964024	965024	937722	1029628	1030717
	DF/F (cells)	1	2	3	4	5	6	7	8	9	10	11	12	13	14	15	16	17	18	19	20	Mean
	0s	0	0	0	0	0	0	0	0	0	0	0	0	0	0	0	0	0	0	0	0	0
	10s	7.84741	5.69502	7.08238	9.2168	6.60203	7.69556	9.43507	5.00497	7.00647	5.56489	6.3657	5.00497	5.69502	6.49403	6.53401	2.3818	5.3858	9.29382	4.95477	5.51546	6.4388	Mean	SD
	20s	6.55746	4.766	6.75732	7.69602	5.52091	6.43057	7.87828	4.19166	5.84605	4.6397	6.07704	4.19166	4.766	5.13249	5.91008	1.88922	4.4563	7.76033	4.4109	4.61573	5.47469	5.10789	1.08387
	30s	5.3664	3.90368	6.25609	6.29546	4.52006	5.26256	6.44455	3.43474	4.77458	3.7832	5.6279	3.43474	3.90368	4.14217	5.22087	1.43441	3.59806	6.34807	3.60558	3.7806	4.55687
	40s	4.66928	3.3889	5.50826	5.48382	3.92845	4.57893	5.61369	2.97842	4.14745	3.27691	4.95235	2.97842	3.3889	3.56827	4.56178	1.16821	3.09573	5.52964	3.12483	3.28206	3.96121
WT 4d	MFI (cells)	1	2	3	4	5	6	7	8	9	10	11	12	13	14	15	16	17	18	19	20
	0s	50563	58251	284584	43276	50563	46919.5	48741.2	68251	55410	63098	237271	60939	50563	50579	150265	46098	46098	50563	59751	45251
	10s	412701	470495	2300115	390504	441598	416051	387154	499392	421651	455548	2329012	499392	470495	487154	1443634	444201	415201	389304	476995	478084
	20s	344096	402894	2207608	321397	373495	347446	318047	432293	353046	382445	3037007	402894	402894	318047	841885	359096	344096	320197	529394	402894
	30s	285802	345004	2064968	262901	315403	289152	259551	374605	294752	329353	2094569	374605	390004	259551	1.16226e+06	287302	288302	261701	351504	352593
	40s	242106	302010	1852147	218854	272058	245456	215504	331962	251056	286008	1882099	331962	302010	215504	1.03383e+06	243606	244606	217654	308510	419599
	DF/F (cells)	1	2	3	4	5	6	7	8	9	10	11	12	13	14	15	16	17	18	19	20	Mean
	0s	0	0	0	0	0	0	0	0	0	0	0	0	0	0	0	0	0	0	0	0	0
	10s	7.16211	7.07703	7.08238	8.02357	7.73362	7.86734	6.94305	6.31699	6.60966	6.21969	8.81583	7.19495	8.30512	8.63155	8.60725	8.63601	8.00692	6.69938	6.98305	9.56516	7.62403	Mean	SD
	20s	5.80529	5.91652	6.75732	6.42668	6.38673	6.40515	5.52521	5.33387	5.37152	5.06113	11.7997	5.61143	6.96816	5.28812	4.60267	6.78984	6.46445	5.33263	7.86	7.90354	6.3805	5.94957	1.35348
	30s	4.65239	4.92271	6.25609	5.07498	5.23782	5.16273	4.32508	4.48864	4.31947	4.21971	7.82775	5.14721	6.71323	4.1316	6.73473	5.23242	5.25411	4.17574	4.88281	6.79194	5.27756
	40s	3.7882	4.18463	5.50826	4.05717	4.38057	4.23143	3.42139	3.86384	3.53088	3.53276	6.93228	4.44745	4.97294	3.26074	5.88002	4.28452	4.30622	3.30461	4.16326	8.2727	4.51619
E280A 4d	MFI (cells)	1	2	3	4	5	6	7	8	9	10	11	12	13	14	15	16	17	18	19	20
	0s	104671	106239	184584	20587	75455	48021	17237	137023	63621	109405	265368	137023	106239	78805	177541	106239	108739	19387	122739	150171
	10s	213120	274104	230011	189328	243612	216470	185978	304596	247070	282562	260503	304596	274104	246962	189999	214620	215620	63120	198612	281693
	20s	119282	180054	220760	95596	149668	122632	92246	210440	128232	163618	251146	210440	180054	92246	156503	120782	121782	94396	186554	187643
	30s	116518	175974	206496	93490	146246	119868	90140	205702	125468	160196	236224	205702	175974	90140	148318	118018	119018	92290	182474	183563
	40s	79830	139706	185214	56592	109768	83180	53242	169644	88780	123718	215152	169644	139706	53242	119228	81330	82330	55392	146206	147295
	DF/F (cells)	1	2	3	4	5	6	7	8	9	10	11	12	13	14	15	16	17	18	19	20	Mean
	0s	0	0	0	0	0	0	0	0	0	0	0	0	0	0	0	0	0	0	0	0	0
	10s	1.03609	1.58007	0.246105	8.19648	2.22857	3.50782	9.78946	1.22296	2.88347	1.58272	-0.018333	1.22296	1.58007	2.13384	0.0701697	1.02016	0.982913	2.25579	0.618165	0.875815	2.15076	Mean	SD
	20s	0.13959	0.694801	0.195987	3.64351	0.98354	1.55372	4.35163	0.535801	1.01556	0.495526	-0.0535935	0.535801	0.694801	0.17056	-0.118497	0.136889	0.119948	3.86904	0.519924	0.249529	0.986703	1.10769	0.751878
	30s	0.113183	0.656397	0.11871	3.54122	0.938188	1.49616	4.22945	0.501222	0.972116	0.464248	-0.109825	0.501222	0.656397	0.143836	-0.164599	0.110873	0.0945291	3.76041	0.486683	0.22236	0.936639
	40s	-0.237325	0.315016	0.00341308	1.74892	0.454748	0.732159	2.08882	0.23807	0.395451	0.130826	-0.189232	0.23807	0.315016	-0.324383	-0.328448	-0.234462	-0.242866	1.85717	0.191194	-0.0191515	0.35665

## Sheet: FIGURE 6 ELISA AB42 EXTRACELL
		A		day
				0		2		4
			Repeat	PSEN1 WT	PSEN1 E280A	PSEN1 WT	PSEN1 E280A	PSEN1 WT	PSEN1 E280A
		Ab42 EXTRACELLULAR (pg/mL)	1	118	4	10	211	141	238
			2	72	81	37	137	40	388
			3	92	88	109	192	107	311
			MEAN	94	57.6667	52	180	96	312.333
			SD	23.0651	46.6083	51.1762	38.4318	51.3907	75.0089

[truncated: 4 more sheets: FIGURE 6 AChE ACTIVITY, FIGURE 7 WB, FIGURE 7 IF, S4 FIG-FLOW CYT]
